# Supplementary material for: Two-Dimensional ABS4 (A and B = Zr, Hf, and Ti) as Promising Anode for Li and Na-Ion Batteries
Source: Molecules. 2024 Nov 4;29(21):5208. doi: 10.3390/molecules29215208 (PMC11547295; doi:10.3390/molecules29215208)
Supplement: Supplementary file 1 [file molecules-29-05208-s001.zip]

Archive with 1 entries (1 files):
- molecules-3227519-supplementary.pdf
